# Supplementary material for: Changes in Quality of Life, Depression, and Menopausal Symptoms After Surgical Menopause and the Efficacy of Hormone Replacement Therapy in Gynecological Cancer Survivors: A One-Year Prospective Longitudinal Study
Source: Medicina (Kaunas). 2025 Jun 30;61(7):1191. doi: 10.3390/medicina61071191 (PMC12299879; doi:10.3390/medicina61071191)
Supplement: Supplementary file 1 [file medicina-61-01191-s001.zip]

Archive with 1 entries (1 files):
- medicina-3709220-supplementary.pdf
